# Supplementary material for: Himalayan Marmot (Marmota himalayana) Redistribution to High Latitudes under Climate Change
Source: Animals (Basel). 2023 Aug 28;13(17):2736. doi: 10.3390/ani13172736 (PMC10486415; doi:10.3390/ani13172736)
Supplement: Supplementary file 1 [file animals-13-02736-s001.zip]

Archive with 1 entries (1 files):
- animals-2532357-supplementary.xlsx
