# Supplementary material for: Himalayan Marmot (Marmota himalayana) Redistribution to High Latitudes under Climate Change
Source: Animals (Basel). 2023 Aug 28;13(17):2736. doi: 10.3390/ani13172736 (PMC10486415; doi:10.3390/ani13172736)
Supplement: Supplementary file 1 [file animals-13-02736-s001.zip › animals-2532357-supplementary.xlsx]

## Sheet: Table S1
Table S1 Marmota himalayana occurrence coordinates on the Qinghai-Tibet Plateau
Species	Longitude/°	Latitude/°	years	Sources
Marmota himalayana	102.882	33.9662	2018	China Zoology Database
Marmota himalayana	102.875	33.5654	2019	China Zoology Database
Marmota himalayana	102.574	35.4549	2020	China Zoology Database
Marmota himalayana	102.533	36.8136	2020	China Zoology Database
Marmota himalayana	102.387	32.1713	2017	China Zoology Database
Marmota himalayana	100.718	29.5785	2019	China Zoology Database
Marmota himalayana	100.297	29.9403	2019	China Zoology Database
Marmota himalayana	100.27	29.9961	2018	China Zoology Database
Marmota himalayana	98.2288	36.4721	2011	China Zoology Database
Marmota himalayana	96.7959	32.7694	2016	China Zoology Database
Marmota himalayana	96.585	32.5979	2018	China Zoology Database
Marmota himalayana	96.4984	31.9691	2009	China Zoology Database
Marmota himalayana	95.8305	32.6902	2019	China Zoology Database
Marmota himalayana	95.7592	32.6641	2017	China Zoology Database
Marmota himalayana	95.7431	32.6764	2022	China Zoology Database
Marmota himalayana	95.5687	32.6635	2022	China Zoology Database
Marmota himalayana	94.9457	34.8476	2022	China Zoology Database
Marmota himalayana	81.6865	31.2134	2013	China Zoology Database
Marmota himalayana	79.9473	36.227	2019	China Zoology Database
Marmota himalayana	102.627	34.103	2018	CNKI
Marmota himalayana	102.537	35.4335	2018	CNKI
Marmota himalayana	99.6071	36.7515	2018	CNKI
Marmota himalayana	95.7196	32.6589	2018	CNKI
Marmota himalayana	97.5883	37.795	2008	CNKI
Marmota himalayana	95.3583	36.7133	2012	CNKI
Marmota himalayana	102.5	36.6624	2012	CNKI
Marmota himalayana	102.473	35.8017	2008	CNKI
Marmota himalayana	99.9657	35.552	2009	CNKI
Marmota himalayana	96.1833	35.1833	2009	CNKI
Marmota himalayana	101.45	35.0167	2008	CNKI
Marmota himalayana	92.0203	31.4862	2008	CNKI
Marmota himalayana	100.571	31.4009	2018	CNKI
Marmota himalayana	97.1622	31.1345	2009	CNKI
Marmota himalayana	97.8365	29.6703	2019	CNKI
Marmota himalayana	87.2385	29.2923	2008	CNKI
Marmota himalayana	98.9117	28.4815	2008	CNKI
Marmota himalayana	102.867	30.75	2009	CNKI
Marmota himalayana	99.5901	38.8062	2010	Field survey
Marmota himalayana	98.5283	37.5917	2001	Field survey
Marmota himalayana	99.54	37.3083	2001	Field survey
Marmota himalayana	102.547	36.1078	2006	Field survey
Marmota himalayana	102.505	35.1452	2016	Field survey
Marmota himalayana	102.189	34.8133	2015	Field survey
Marmota himalayana	102.298	34.3606	2016	Field survey
Marmota himalayana	103.017	33.5167	2015	Field survey
Marmota himalayana	103.01	33.5	2017	Field survey
Marmota himalayana	103.017	33.5	2020	Field survey
Marmota himalayana	97.4367	33.1833	2017	Field survey
Marmota himalayana	96.9599	33.1598	2004	Field survey
Marmota himalayana	103.813	32.7621	2001	Field survey
Marmota himalayana	104.468	32.4441	2005	Field survey
Marmota himalayana	103.145	31.4469	2014	Field survey
Marmota himalayana	100.251	29.9952	2016	Field survey
Marmota himalayana	85.2933	28.8455	2018	Field survey
Marmota himalayana	87.1089	28.6368	2003	Field survey
Marmota himalayana	99.7775	27.5427	2004	Field survey
Marmota himalayana	103.55	32.9091	2017	GBIF
Marmota himalayana	103.186	34.2361	2021	GBIF
Marmota himalayana	103.165	33.5972	2015	GBIF
Marmota himalayana	103.105	34.1921	2019	GBIF
Marmota himalayana	103.036	33.5769	2010	GBIF
Marmota himalayana	102.9	30.9054	2010	GBIF
Marmota himalayana	102.637	34.09	2020	GBIF
Marmota himalayana	102.569	35.4464	2018	GBIF
Marmota himalayana	102.567	34.3556	2019	GBIF
Marmota himalayana	102.502	35.1957	2002	GBIF
Marmota himalayana	102.482	33.3991	2017	GBIF
Marmota himalayana	102.464	35.14	2013	GBIF
Marmota himalayana	102.374	32.5816	2019	GBIF
Marmota himalayana	102.309	36.9265	2017	GBIF
Marmota himalayana	102.293	34.2533	2019	GBIF
Marmota himalayana	102.256	37.0354	2014	GBIF
Marmota himalayana	102.256	37.0354	2014	GBIF
Marmota himalayana	100.507	30.182	2014	GBIF
Marmota himalayana	99.9971	35.8365	2014	GBIF
Marmota himalayana	99.67	35.8913	2009	GBIF
Marmota himalayana	99.6349	36.7626	2017	GBIF
Marmota himalayana	99.4262	30.4359	2014	GBIF
Marmota himalayana	98.0397	35.5609	2006	GBIF
Marmota himalayana	97.0094	33.02	2019	GBIF
Marmota himalayana	96.8974	32.2018	2009	GBIF
Marmota himalayana	96.6852	32.6394	2008	GBIF
Marmota himalayana	96.6069	32.5266	2009	GBIF
Marmota himalayana	95.7955	32.6707	2017	GBIF
Marmota himalayana	95.7824	32.645	2022	GBIF
Marmota himalayana	95.7824	32.645	2022	GBIF
Marmota himalayana	94.2026	35.6371	2013	GBIF
Marmota himalayana	92.45	32.7	2016	GBIF
Marmota himalayana	82.1139	30.8053	2017	GBIF
Marmota himalayana	79.9168	36.3029	2019	GBIF
Marmota himalayana	96.5338	31.928	2017	GBIF
Marmota himalayana	96.5047	31.8129	2017	GBIF

## Sheet: Table S2
Table S2 Correlation of environment variables
	Bio18	Bio19	Bio15	Bio16	Bio17	Bio13	Bio14	Bio11	Bio12	Bio9	Bio10	Bio6	Bio7	Bio8	Bio4	Bio5	Bio2	Bio3	Bio1	HFI	Elevation
Bio18	1	0.315437	-0.145117	0.998045	0.65837	0.994978	0.659659	0.624638	0.984653	0.371362	0.262055	0.634185	-0.718231	0.306954	-0.695084	0.0666547	-0.604171	0.268988	0.500458	0.443493	-0.354937
Bio19			-0.588222	0.361804	0.804083	0.369386	0.686821	0.384268	0.427446	0.603557	0.0846045	0.420005	-0.52915	-0.165473	-0.519748	-0.0130951	-0.297503	0.391061	0.263334	0.0537624	-0.00329849
Bio15				-0.171043	-0.595726	-0.148374	-0.508708	-0.493501	-0.278334	-0.616238	-0.32275	-0.491245	0.378342	-0.0766687	0.405003	-0.242134	0.18088	-0.321692	-0.442219	-0.177992	0.266189
Bio16					0.684096	0.997294	0.67715	0.634862	0.989351	0.397983	0.262016	0.645803	-0.734076	0.288196	-0.71183	0.0649994	-0.607618	0.28758	0.506106	0.441485	-0.347448
Bio17						0.685578	0.950097	0.578903	0.744166	0.564909	0.197295	0.616095	-0.727863	0.0877931	-0.697751	0.0325191	-0.531666	0.378843	0.434533	0.218988	-0.173391
Bio13							0.683337	0.618733	0.98263	0.386489	0.234948	0.631686	-0.744104	0.269301	-0.718498	0.0356736	-0.614755	0.291751	0.483876	0.437801	-0.317189
Bio14								0.497051	0.722182	0.431678	0.12178	0.534151	-0.700765	0.0846643	-0.656289	-0.0464128	-0.551035	0.305758	0.352441	0.210511	-0.109403
Bio11									0.679272	0.862716	0.790937	0.984874	-0.611524	0.647457	-0.657421	0.642759	-0.281542	0.546282	0.958169	0.425738	-0.698305
Bio12										0.459478	0.296783	0.691804	-0.758744	0.292476	-0.741956	0.0991893	-0.616745	0.31255	0.547934	0.445261	-0.379675
Bio9											0.713664	0.855136	-0.481835	0.46395	-0.527233	0.610669	-0.13778	0.541665	0.83601	0.244464	-0.562794
Bio10												0.762443	-0.0328889	0.885784	-0.0590953	0.969045	0.0609319	0.156046	0.931583	0.211865	-0.915359
Bio6													-0.66692	0.620494	-0.667143	0.603396	-0.404211	0.471	0.934613	0.360964	-0.669312
Bio7														0.0384606	0.955478	0.19178	0.73868	-0.502394	-0.376278	-0.329197	0.00903654
Bio8															0.0342873	0.858436	0.0255228	0.00147495	0.795751	0.210659	-0.856937
Bio4																0.143838	0.532818	-0.698353	-0.416094	-0.439298	0.0133047
Bio5																	0.258138	0.0827064	0.828319	0.123098	-0.871905
Bio2																		0.207362	-0.141881	-0.1147	0.0508095
Bio3																			0.390121	0.32644	0.0181103
Bio1																				0.364316	-0.846418
HFI																					-0.293844
Elevation																					1

## Sheet: Table S3
Table S3 Environmental factors used in the present study
Environmental variable	Description	Unit
Bio1	Annual mean temperature	℃
Bio2	Mean diurnal range	℃
Bio3	Isothermality
Bio4	Temperature seasonality
Bio5	Max temperature of warmest month	℃
Bio6	Min Temperature of coldest month	℃
Bio7	Temperature annual range	℃
Bio8	Mean temperature of wettest quarter	℃
Bio9	Mean temperature of driest quarter	℃
Bio10	Mean temperature of warmest quarter	℃
Bio11	Mean temperature of coldest quarter	℃
Bio12	Annual precipitation	mm
Bio13	Precipitation of wettest month	mm
Bio14	Precipitation of driest month	mm
Bio15	Precipitation seasonality
Bio16	Precipitation of wettest quarter	mm
Bio17	Precipitation of driest quarter	mm
Bio18	Precipitation of warmest quarter	mm
Bio19	Precipitation of coldest quarter	mm
Elevation	altitude	m
HFI	Human footprint index
Notice: Environment variables in red words are used for modeling

## Sheet: Table S4
Table S4 The "ENMeval" package runs the optimal parameter results of the MaxEnt model
	rm	fc	tune.args	auc.train	cbi.train	auc.diff.avg	auc.diff.sd	auc.val.avg	auc.val.sd	cbi.val.avg	cbi.val.sd	or.10p.avg	or.10p.sd	or.mtp.avg	or.mtp.sd	AICc	delta.AICc	w.AIC	ncoef
22	3	H	rm.3_fc.H	0.860666	0.944	0.133029	1.29446	0.846368	1.74787	NA	NA	0.142857	3.18799	0.0119048	0.988095	1863.96	0	0.437982	14

## Sheet: Table S5
Table S5 High suitable areas for Himalayan marmot according to land-use types in the third phase (Area: km2)
Years	1980	1990	2000
Cultivated land	1.61×104	1.60×104	1.65×104
Woodland	7.91×104	7.92×104	7.90×104
Grassland	2.12×105	2.13×105	2.12×105
Water area	4.53×103	4.21×103	4.20×103
Construction land	9.47×102	9.95×102	1.05×103
Unused land	2.17×104	2.14×104	2.18×104

## Sheet: Table S6
Table S6 High suitable areas for Himalayan marmot according to land-use types(two grades system) in the third phase
Land types	1980	1990	2000
Paddy field	8.16×101	8.36×101	8.06×101
Dry land	1.60×104	1.59×104	1.64×104
Forest land	2.87×104	2.89×104	2.87×104
Shrub land	4.36×104	4.36×104	4.34×104
Open forest land	6.22×103	6.24×103	6.25×103
Other woodland	4.99×102	5.34×102	6.01×102
High coverage grassland	7.76×104	7.18×104	7.75×104
Medium coverage grassland	9.68×104	1.03×105	9.67×104
Low coverage grassland	3.78×104	3.81×104	3.79×104
Rivers and canals	1.35×103	1.26×103	1.30×103
Lakes	6.59×102	6.20×102	5.96×102
Reservoirs and ponds	7.67×101	3.01×102	3.58×102
Glaciers and permanent snow	4.93×102	2.75×101	2.56×101
Mudflat	-	-	9.83×10-1
Beaches	1.95×103	2.00×103	1.92×103
Urban land	1.63×102	1.69×102	2.12×102
Rural residential land	7.20×102	7.39×102	7.56×102
Other construction land	6.39×101	8.65×101	8.35×101
Sandy land	1.53×103	1.41×103	1.43×103
Gobi	4.34×102	4.53×102	4.36×102
Saline-alkali land	3.12×102	2.90×102	3.04×102
Marshland	7.17×103	6.92×103	7.18×103
Bare land	6.56×102	6.75×102	6.40×102
Bare rock and stone land	8.20×103	8.30×103	8.31×103
Other unused land	3.43×103	3.38×103	3.45×103
Note: The short linerepresents the mudflat was not specifically divided during this period.

## Sheet: Table S7
Table S7: Future habitat composition of Himalayan marmots in the Qinghai–Tibet Plateau under three future shared socio-economic pathways (for the years 2050 and 2070). HSA: High suitable area; MSA: Medium suitable area; LSA: Low suitable area; USA: unsuitable area
Years	Climate scenarios	HSA	MSA	LSA	USA
1970-2000	-	3.35×105	4.37×105	6.89×105	1.04×106
2050s	SSP1-2.6	3.62×105	3.11×105	7.29×105	1.10×106
	SSP2-4.5	3.6×105	3.07×105	7.13×105	1.12×106
	SSP5-5.8	3.61×105	3.06×105	7.13×105	1.12×106
2070s	SSP1-2.6	3.61×105	3.09×105	7.51×105	1.08×106
	SSP2-4.5	3.59×105	3.08×105	7.36×105	1.10×106
	SSP5-5.8	3.61×105	3.03×105	6.98×105	1.14×106

## Sheet: Table S8
Table S8 Dictionary of terms and decoding of abbreviations.
Abbreviations	Description
QTP	Qinghai-Tibet Plateau
MaxEnt	Maximum entropy
SSPs	Shared socioeconomic pathways
GBIF	Global Biodiversity Information Facility
CNKI	China National Knowledge Infrastructure database
BCC-CSM2-MR	Beijing Climate Center-Climate System Model-Medium Resolution
HFI	Human footprint index
FC	Feature combination
RM	Regularization multiplier
L	Linear
Q	Quadratic
H	Hinge
P	Product
T	Threshold
AICc	Akaike information criterion correction
ROC	Receiver operating curve
AUC	Area under curve
CBI	Continuous Boyce index
HSA	High suitable area
MSA	Medium suitable area
LSA	Low suitable area
USA	Unsuitable area
